# Supplementary material for: Exploring the Role of Empathy as a Dual Mediator in the Relationship between Human–Pet Attachment and Quality of Life: A Survey Study among Adult Dog Owners
Source: Animals (Basel). 2023 Jul 6;13(13):2220. doi: 10.3390/ani13132220 (PMC10339944; doi:10.3390/ani13132220)
Supplement: Supplementary file 1 [file animals-13-02220-s001.zip]

Archive with 1 entries (1 files):
- animals-2448053-supplementary.pdf
